# Supplementary material for: Potential off-target effects of beta-blockers on gut hormone receptors: In silico study including GUT-DOCK—A web service for small-molecule docking
Source: PLoS One. 2019 Jan 25;14(1):e0210705. doi: 10.1371/journal.pone.0210705 (PMC6347188; doi:10.1371/journal.pone.0210705)
Supplement: S2 File — (XLSX) [file pone.0210705.s002.xlsx]

## Sheet: Fig_2
Autodock VINA results		GCGR
			Orthosteric site	Allosteric site	Pearson correlation coefficients
	Ranking based on medical information		Autodock score	Autodock score	Orthosteric/Allosteric
	0	compound 15	-10.7	-8.2
	1	nebivolol	-10.5	-7.7
	1	carvedilol	-9.1	-6	0.933827
	2	labetalol	-8.8	-6.6	0.681774
	3	atenolol	-7	-5.9
	4	metoprolol	-6.6	-5.6
		GIPR
	0	compound 15	-11.7	-6.7
	1	nebivolol	-10.1	-7.3
	1	carvedilol	-9.4	-6.4	0.963879
	2	labetalol	-8.8	-6.9	0.871367
	3	atenolol	-7.3	-5.6
	4	metoprolol	-7	-5.2
		GLPR1
	0	compound 15	-10.5	-7.8
	1	nebivolol	-8.1	-6
	1	carvedilol	-7.2	-6.6	0.880331
	2	labetalol	-7.4	-7.7	0.458235
	3	atenolol	-6.8	-6.1
	4	metoprolol	-6.2	-5.4
		VIPR1
	0	compound 15	-9.8	-7.6
	1	nebivolol	-7.2	-7.1
	1	carvedilol	-6.9	-6.6	0.911765
	2	labetalol	-7.1	-6.3	0.950851
	3	atenolol	-6	-5.2
	4	metoprolol	-5.8	-5.1
		PAC-1R
	0	compound 15	-9.3	-7.5
	1	nebivolol	-8.6	-6.7
	1	carvedilol	-7.6	-4.7	0.92038
	2	labetalol	-7.2	-6.5	0.214964
	3	atenolol	-5.8	-5.4
	4	metoprolol	-5.8	-5.4
Glide results		GCGR
			Orthosteric site	Allosteric site	Pearson correlation coefficients
	Ranking based on medical information		XP-GScore	XP-GScore	Orthosteric/Allosteric
	0	compound 15	-12.761	-5.033
	1	nebivolol	-10.801	-5.732
	1	carvedilol	-8.007	-5.41	0.793486
	2	labetalol	-7.356	-7.219	0.747434
	3	atenolol	-5.468	-4.304
	4	metoprolol	-6.184	-2.549
		GIPR
	0	compound 15	-5.535	-2.454
	1	nebivolol	-6.524	-2.966
	1	carvedilol	-7.292	-3.276	0.941919
	2	labetalol	-5.824	-4.229	0.66478
	3	atenolol	-3.723	-3.825
	4	metoprolol	-3.815	1.75
		GLPR1
	0	compound 15	-6.651	-4.114
	1	nebivolol	-5.572	-4.526
	1	carvedilol	-6.549	-3.42	0.631896
	2	labetalol	-7.146	-5.735	0.673819
	3	atenolol	-5.375	-2.267
	4	metoprolol	-4.707	-1.738
		VIPR1
	0	compound 15	-8.587	-4.614
	1	nebivolol	-6.992	-3.295
	1	carvedilol	-6.919	-4.894	0.967154
	2	labetalol	-6.22	-4.614	0.793474
	3	atenolol	-4.034	-2.05
	4	metoprolol	-3.781	-1.785
		PAC-1R
	0	compound 15	-6.815	-3.705
	1	nebivolol	-5.813	-2.283
	1	carvedilol	-6.105	-4.067	0.3767
	2	labetalol	-10.32	-3.516	0.567437
	3	atenolol	-5.154	-2.84
	4	metoprolol	-4.243	-1.917

## Sheet: Fig_3
	GCGR – MD refinement	GLP1R – MD refinement
PDB ID:	5XEZ	5VEW
Time [ns]	RMSD [Angs]	RMSD [Angs]
0	0	0
1	1.45367	0.741871
2	1.57671	0.808487
3	1.52948	0.88709
4	1.59156	0.958364
5	1.53194	0.917946
6	1.62124	0.904796
7	1.62507	0.930603
8	1.6867	0.930272
9	1.63964	0.952783
10	1.60127	1.12752
11	1.67799	1.24647
12	1.77838	1.16682
13	1.71861	1.17122
14	1.73391	1.09159
15	1.77984	1.02191
16	1.71616	1.10456
17	1.68474	1.06459
18	1.58633	1.14651
19	1.67275	1.12191
20	1.74919	1.05711
21	1.69315	1.13014
22	1.6319	1.11069
23	1.64347	1.1575
24	1.63524	1.10743
25	1.60097	1.13172
26	1.66573	1.12847
27	1.56707	1.0828
28	1.70609	1.04856
29	1.61515	1.03895
30	1.55721	1.06751
31	1.58365	1.13707
32	1.62749	1.09766
33	1.6053	1.3452
34	1.56605	1.22892
35	1.57592	1.28018
36	1.5789	1.29527
37	1.65937	1.28801
38	1.57614	1.34011
39	1.59851	1.28001
40	1.62907	1.33417
41	1.73982	1.32338
42	1.58265	1.25425
43	1.77108	1.32267
44	1.73619	1.26166
45	1.72144	1.31039
46	1.70299	1.21024
47	1.74034	1.39754
48	1.84127	1.24512
49	1.72327	1.40895
50	1.81613	1.32209
51	1.72072	1.24823
52	1.72429	1.15475
53	1.69518	1.22031
54	1.68294	1.29646
55	1.70543	1.2901
56	1.69925	1.26894
57	1.64142	1.35067
58	1.641	1.34617
59	1.69395	1.1942
60	1.55212	1.22497
61	1.72764	1.22389
62	1.72053	1.26657
63	1.75687	1.35032
64	1.61225	1.2814
65	1.71998	1.27059
66	1.74121	1.2992
67	1.76223	1.21762
68	1.69447	1.22654
69	1.6958	1.3482
70	1.70422	1.2287
71	1.65082	1.26589
72	1.61642	1.34452
73	1.76201	1.34633
74	1.68983	1.28358
75	1.85249	1.29486
76	1.73232	1.24758
77	1.69887	1.29201
78	1.71869	1.31302
79	1.72782	1.1802
80	1.71218	1.30251
81	1.59556	1.33018
82	1.58039	1.31899
83	1.61516	1.4641
84	1.5867	1.44061
85	1.62817	1.32465
86	1.5771	1.3464
87	1.70087	1.23398
88	1.67406	1.26899
89	1.68742	1.24841
90	1.69205	1.3578
91	1.70064	1.26836
92	1.7329	1.34265
93	1.6633	1.29858
94	1.67967	1.29681
95	1.58972	1.31762
96	1.63713	1.28296
97	1.64186	1.36767
98	1.68962	1.44299
99	1.52749	1.50925
100	1.67811	1.45428
101	1.65484	1.39393
102	1.51733	1.30509
103	1.55959	1.30252
104	1.50397	1.29374
105	1.55985	1.32378
106	1.46597	1.30596
107	1.50332	1.30353
108	1.49186	1.28934
109	1.59904	1.28643
110	1.54378	1.36319
111	1.54672	1.31459
112	1.43091	1.32257
113	1.59575	1.35514
114	1.58932	1.31299
115	1.58824	1.40349
116	1.6134	1.34006
117	1.60656	1.37847
118	1.67029	1.33364
119	1.54691	1.40389
120	1.62649	1.46194
121	1.71264	1.37266
122	1.63157	1.35889
123	1.69009	1.37882
124	1.75469	1.30166
125	1.72738	1.31644
126	1.80138	1.32065
127	1.56735	1.30148
128	1.62766	1.27967
129	1.56121	1.30122
130	1.53624	1.3145
131	1.53924	1.38906
132	1.60445	1.36095
133	1.54362	1.27171
134	1.61136	1.32097
135	1.60901	1.28166
136	1.61816	1.32311
137	1.55017	1.21986
138	1.51679	1.3092
139	1.49494	1.33502
140	1.61635	1.35943
141	1.51934	1.37587
142	1.4895	1.34759
143	1.49418	1.26461
144	1.48724	1.20364
145	1.46583	1.31282
146	1.52108	1.31853
147	1.5614	1.26901
148	1.52899	1.2927
149	1.57462	1.3385
150	1.5715	1.32282
151	1.61753	1.25215
152	1.55669	1.36087
153	1.49448	1.30265
154	1.42112	1.17305
155	1.51549	1.2998
156	1.49323	1.29307
157	1.38595	1.2086
158	1.58686	1.24571
159	1.56634	1.18495
160	1.47492	1.18857
161	1.53734	1.33864
162	1.51538	1.37424
163	1.52172	1.24307
164	1.55917	1.27637
165	1.44226	1.39115
166	1.53913	1.29648
167	1.46724	1.26999
168	1.49379	1.27137
169	1.47071	1.3517
170	1.43561	1.35598
171	1.59502	1.2594
172	1.48897	1.25125
173	1.444	1.28569
174	1.47425	1.27153
175	1.51876	1.2077
176	1.51194	1.2453
177	1.53622	1.28319
178	1.55599	1.25769
179	1.5335	1.29248
180	1.41135	1.29579
181	1.47861	1.29569
182	1.58315	1.3762
183	1.44239	1.36324
184	1.4786	1.2254
185	1.57182	1.24478
186	1.46978	1.27051
187	1.48537	1.32551
188	1.51837	1.17615
189	1.5027	1.21134
190	1.62137	1.2359
191	1.5624	1.28314
192	1.48323	1.29218
193	1.55783	1.25038
194	1.58756	1.36254
195	1.4813	1.35341
196	1.50391	1.39704
197	1.49002	1.39933
198	1.53334	1.3596
199	1.60911	1.42002
200	1.60697	1.21345
201	1.60931	1.27998
202	1.56461	1.26239
203	1.60658	1.20748
204	1.74838	1.20073
205	1.72175	1.21952
206	1.63966	1.3075
207	1.78749	1.2633
208	1.65586	1.37952
209	1.6337	1.44591
210	1.65646	1.33791
211	1.61125	1.28422
212	1.65055	1.35266
213	1.61296	1.26212
214	1.65572	1.2884
215	1.62768	1.30931
216	1.62209	1.29944
217	1.65935	1.25751
218	1.64341	1.32303
219	1.69766	1.40688
220	1.70171	1.38249
221	1.71335	1.25938
222	1.66806	1.34859
223	1.6166	1.26102
224	1.73064	1.26861
225	1.60686	1.30769
226	1.7457	1.27394
227	1.70685	1.26961
228	1.68531	1.34158
229	1.67186	1.22055
230	1.72174	1.23133
231	1.73491	1.18815
232	1.67607	1.27588
233	1.77258	1.29916
234	1.69952	1.23683
235	1.59981	1.21013
236	1.62621	1.22104
237	1.67074	1.11462
238	1.5748	1.10637
239	1.56557	1.29794
240	1.58074	1.24118
241	1.629	1.25273
242	1.63436	1.29453
243	1.64127	1.26976
244	1.64567	1.23592
245	1.64234	1.177
246	1.73384	1.13821
247	1.81283	1.20773
248	1.68535	1.21471
249	1.64076	1.24816
250	1.63305	1.19975
251	1.63787	1.16147
252	1.70265	1.21497
253	1.78302	1.19913
254	1.80302	1.24969
255	1.67688	1.22799
256	1.72233	1.18935
257	1.65454	1.22846
258	1.77142	1.30716
259	1.73402	1.21149
260	1.6108	1.28129
261	1.65584	1.32567
262	1.71158	1.20947
263	1.64982	1.39465
264	1.66095	1.23052
265	1.69826	1.396
266	1.62014	1.27271
267	1.60106	1.33916
268	1.60053	1.33092
269	1.61051	1.35546
270	1.68357	1.36342
271	1.68765	1.36861
272	1.65679	1.29954
273	1.64872	1.29967
274	1.61149	1.26742
275	1.66554	1.21754
276	1.72881	1.2108
277	1.69518	1.2079
278	1.64797	1.24763
279	1.67961	1.25338
280	1.63471	1.27607
281	1.59619	1.28682
282	1.66581	1.28567
283	1.61092	1.2243
284	1.6477	1.24789
285	1.7619	1.27511
286	1.71447	1.24226
287	1.73824	1.28974
288	1.69102	1.24296
289	1.61794	1.10732
290	1.66955	1.21993
291	1.47656	1.23048
292	1.6724	1.21864
293	1.71417	1.26318
294	1.71819	1.22718
295	1.71028	1.21498
296	1.72322	1.35877
297	1.69515	1.28674
298	1.72008	1.22915
299	1.77126	1.25743
300	1.63885	1.2349
301	1.63597	1.22502
302	1.74003	1.38043
303	1.65442	1.32348
304	1.78178	1.37545
305	1.787	1.30825
306	1.72673	1.34086
307	1.62698	1.29385
308	1.70686	1.39432
309	1.71181	1.44114
310	1.73622	1.35681
311	1.74036	1.29965
312	1.8257	1.35625
313	1.81758	1.47141
314	1.85434	1.33252
315	1.7978	1.21755
316	1.88243	1.24464
317	1.78385	1.16553
318	1.94515	1.13227
319	1.83948	1.22168
320	1.76671	1.19719
321	1.75194	1.35228
322	1.79234	1.32345
323	1.84528	1.3926
324	1.84828	1.38201
325	1.83667	1.25087
326	1.84485	1.3917
327	1.90083	1.30601
328	1.77779	1.36122
329	1.87739	1.31705
330	1.86555	1.40209
331	1.64658	1.42266
332	1.74414	1.46466
333	1.91177	1.2639
334	1.85434	1.47284
335	1.89245	1.42801
336	1.86027	1.48812
337	1.71237	1.58791
338	1.85528	1.34655
339	1.69715	1.42876
340	1.66075	1.3181
341	1.66679	1.393
342	1.69058	1.29391
343	1.78637	1.40376
344	1.81693	1.41194
345	1.7758	1.31829
346	1.75349	1.21631
347	1.8511	1.31749
348	1.69357	1.24997
349	1.72103	1.31823
350	1.72441	1.27345
351	1.69613	1.3406
352	1.82047	1.29753
353	1.7506	1.30116
354	1.7269	1.32754
355	1.7969	1.22073
356	1.77571	1.23935
357	1.72849	1.32569
358	1.7201	1.36365
359	1.71099	1.25831
360	1.75874	1.29048
361	1.65105	1.13672
362	1.73315	1.23531
363	1.79446	1.22742
364	1.71552	1.24687
365	1.63171	1.16113
366	1.67583	1.13313
367	1.64359	1.07115
368	1.71275	1.13626
369	1.59868	1.17048
370	1.58986	1.22468
371	1.5795	1.15823
372	1.61346	1.17606
373	1.63463	1.23365
374	1.71708	1.18184
375	1.7293	1.26678
376	1.75451	1.21461
377	1.68766	1.22968
378	1.67118	1.24195
379	1.67537	1.27803
380	1.74678	1.29056
381	1.60662	1.36778
382	1.5914	1.18141
383	1.66336	1.23776
384	1.6914	1.14638
385	1.71677	1.29068
386	1.70735	1.24762
387	1.70082	1.30744
388	1.86912	1.24819
389	1.78036	1.20438
390	1.75454	1.28302
391	1.88081	1.39494
392	1.8324	1.3557
393	1.80445	1.35275
394	1.87344	1.2687
395	1.80138	1.31298
396	1.66864	1.29772
397	1.8063	1.30625
398	1.76507	1.31782
399	1.80004	1.32261
400	1.77463	1.37961
401	1.83504	1.27871
402	1.9079	1.31725
403	1.78947	1.3391
404	1.86372	1.25214
405	1.8545	1.25611
406	1.97916	1.35223
407	1.8969	1.36803
408	1.75899	1.31388
409	1.59989	1.28736
410	1.62137	1.34244
411	1.59562	1.29649
412	1.62143	1.38471
413	1.55103	1.44768
414	1.50887	1.46136
415	1.56141	1.31198
416	1.55547	1.40802
417	1.60029	1.45432
418	1.59942	1.40584
419	1.68974	1.32043
420	1.6436	1.39277
421	1.64545	1.47357
422	1.79167	1.45993
423	1.72011	1.44502
424	1.67195	1.36344
425	1.67427	1.31589
426	1.63857	1.36599
427	1.70417	1.36104
428	1.6571	1.44444
429	1.72856	1.32522
430	1.58286	1.28789
431	1.57838	1.20935
432	1.68534	1.33852
433	1.6927	1.3441
434	1.62084	1.30333
435	1.7203	1.28714
436	1.68758	1.25253
437	1.61719	1.25346
438	1.7214	1.28822
439	1.63232	1.37092
440	1.6465	1.26913
441	1.66769	1.29788
442	1.65673	1.25718
443	1.71528	1.33369
444	1.65335	1.29574
445	1.72683	1.20611
446	1.72009	1.32363
447	1.74314	1.27632
448	1.7877	1.2381
449	1.71718	1.25215
450	1.70455	1.28961
451	1.70628	1.30218
452	1.73607	1.29293
453	1.94682	1.36837
454	1.89585	1.41885
455	2.00852	1.38952
456	1.80357	1.39758
457	1.89928	1.41942
458	1.88993	1.5331
459	1.88683	1.48354
460	1.90272	1.40247
461	1.84898	1.39839
462	1.85095	1.39464
463	1.83197	1.50558
464	1.85729	1.40004
465	1.66661	1.35468
466	1.65322	1.41218
467	1.64292	1.40273
468	1.68446	1.32492
469	1.73429	1.32705
470	1.75372	1.32963
471	1.66852	1.4468
472	1.70756	1.44115
473	1.63179	1.41875
474	1.54999	1.37138
475	1.59503	1.418
476	1.54146	1.61524
477	1.70176	1.48248
478	1.58574	1.54968
479	1.68715	1.58761
480	1.6157	1.58024
481	1.60538	1.65236
482	1.61669	1.50978
483	1.60193	1.70451
484	1.67912	1.66828
485	1.76869	1.65087
486	1.58211	1.55169
487	1.64818	1.59785
488	1.68921	1.556
489	1.63573	1.60134
490	1.61393	1.60234
491	1.56533	1.51757
492	1.58649	1.54418
493	1.52454	1.61504
494	1.45808	1.58342
495	1.45156	1.59213
496	1.61392	1.63723
497	1.51934	1.49013
498	1.61992	1.47602
499	1.62231	1.42614
500	1.63091	1.46275
501	1.64835	1.42186
502	1.62483	1.38922
503	1.77583	1.45169
504	1.80412	1.41557
505	1.68688	1.45747
506	1.52269	1.61569
507	1.5645	1.54259
508	1.48887	1.49542
509	1.61844	1.36198
510	1.42554	1.40112
511	1.48541	1.42006
512	1.4799	1.34954
513	1.48214	1.45981
514	1.456	1.41318
515	1.52758	1.33035
516	1.5244	1.42445
517	1.57169	1.38047
518	1.55225	1.37493
519	1.57862	1.5126
520	1.56778	1.43616
521	1.59614	1.48771
522	1.61032	1.45549
523	1.61117	1.50178
524	1.61025	1.41997
525	1.62933	1.40493
526	1.61687	1.47435
527	1.49057	1.40676
528	1.67695	1.4548
529	1.60691	1.50132
530	1.53747	1.46187
531	1.6131	1.48398
532	1.5934	1.43646
533	1.55993	1.47774
534	1.62448	1.52905
535	1.61907	1.49925
536	1.53075	1.54125
537	1.61671	1.42152
538	1.60928	1.49846
539	1.62627	1.52777
540	1.58641	1.52935
541	1.49951	1.59907
542	1.59281	1.56581
543	1.57114	1.57024
544	1.51298	1.55035
545	1.52552	1.49855
546	1.62575	1.50937
547	1.58632	1.62688
548	1.63327	1.52223
549	1.55992	1.57411
550	1.64654	1.52157
551	1.53417	1.5109
552	1.60066	1.55465
553	1.62441	1.47114
554	1.6916	1.47193
555	1.6579	1.45719
556	1.68238	1.50617
557	1.68321	1.54498
558	1.63534	1.51956
559	1.66287	1.45869
560	1.5931	1.47526
561	1.49432	1.40106
562	1.6365	1.42165
563	1.65159	1.47878
564	1.59065	1.53183
565	1.7499	1.53696
566	1.69332	1.54974
567	1.78436	1.52556
568	1.73842	1.4395
569	1.80169	1.48186
570	1.70472	1.53712
571	1.6521	1.5632
572	1.73391	1.65304
573	1.73128	1.62651
574	1.722	1.61774
575	1.79641	1.74202
576	1.76087	1.61398
577	1.82143	1.60065
578	1.86155	1.56327
579	1.79291	1.67739
580	1.73415	1.60572
581	1.77678	1.49222
582	1.80034	1.44591
583	1.74069	1.36096
584	1.72651	1.42233
585	1.66325	1.43777
586	1.79336	1.40054
587	1.71471	1.4073
588	1.77483	1.36956
589	1.72013	1.30523
590	1.63764	1.3203
591	1.72908	1.39445
592	1.72122	1.32854
593	1.79211	1.39121
594	1.72077	1.33338
595	1.81691	1.39495
596	1.78843	1.33455
597	1.71995	1.50213
598	1.90656	1.40114
599	1.79642	1.3614
600	1.81946	1.45611
601	1.75121	1.37858
602	1.81992	1.46454
603	1.62838	1.39704
604	1.72088	1.40493
605	1.72607	1.40425
606	1.8103	1.42841
607	1.77679	1.3999
608	1.72987	1.371
609	1.71015	1.46586
610	1.79811	1.48048
611	1.79567	1.45579
612	1.77509	1.43852
613	1.85078	1.4737
614	1.76198	1.48517
615	1.75902	1.38942
616	1.83522	1.40979
617	1.71945	1.42315
618	1.77275	1.37509
619	1.81695	1.43452
620	1.72316	1.52428
621	1.75239	1.37194
622	1.78007	1.45917
623	1.77132	1.38875
624	1.8261	1.32165
625	1.72988	1.29075
626	1.79699	1.27138
627	1.80333	1.25
628	1.75278	1.32971
629	1.7187	1.36579
630	1.65161	1.35201
631	1.68151	1.2633
632	1.71406	1.34986
633	1.73276	1.39351
634	1.77401	1.40749
635	1.8804	1.31453
636	1.798	1.37972
637	1.78291	1.39633
638	1.82884	1.54297
639	1.75535	1.45184
640	1.8276	1.33761
641	1.7001	1.36676
642	1.66511	1.38926
643	1.73405	1.4172
644	1.86041	1.30677
645	1.76852	1.36556
646	1.69663	1.37291
647	1.74535	1.41228
648	1.67815	1.38263
649	1.77252	1.34815
650	1.69854	1.37261
651	1.77108	1.37868
652	1.69154	1.48933
653	1.72698	1.41252
654	1.70022	1.36808
655	1.66201	1.38887
656	1.82434	1.41262
657	1.7353	1.42913
658	1.72671	1.52087
659	1.74748	1.39189
660	1.69736	1.37479
661	1.68608	1.42355
662	1.75658	1.45843
663	1.69231	1.46244
664	1.82468	1.47821
665	1.8642	1.4066
666	1.79759	1.48889
667	1.78407	1.45332
668	1.84698	1.38397
669	1.893	1.44691
670	1.89369	1.36088
671	1.82165	1.30117
672	1.82067	1.28136
673	1.83534	1.44767
674	1.86013	1.40275
675	1.8677	1.31765
676	1.70691	1.4671
677	1.75486	1.35486
678	1.74043	1.43291
679	1.78473	1.50303
680	1.76063	1.45284
681	1.91593	1.50161
682	1.93695	1.35574
683	1.96626	1.40415
684	1.92617	1.38684
685	1.78204	1.32703
686	1.92646	1.36364
687	1.86049	1.40982
688	1.93056	1.4224
689	1.87237	1.37592
690	1.80096	1.38043
691	1.92118	1.53156
692	1.81992	1.48664
693	1.82361	1.41663
694	1.87279	1.48684
695	1.86809	1.47373
696	1.81927	1.45675
697	1.78041	1.39233
698	1.82131	1.3779
699	1.80213	1.35638
700	1.81183	1.45017
701	1.81548	1.39268
702	1.76807	1.29587
703	1.81231	1.33516
704	1.8297	1.42851
705	1.91524	1.45031
706	1.86117	1.31016
707	1.89586	1.41105
708	1.72002	1.44202
709	1.83894	1.51904
710	1.86653	1.45505
711	1.83368	1.48081
712	1.76075	1.29265
713	1.76927	1.31656
714	1.68322	1.3855
715	1.67596	1.3856
716	1.73857	1.41626
717	1.80475	1.36627
718	1.70186	1.31664
719	1.8041	1.26975
720	1.68232	1.22499
721	1.79779	1.33102
722	1.78659	1.28044
723	1.82	1.33683
724	1.86709	1.47962
725	1.8381	1.36537
726	1.94077	1.46997
727	1.93109	1.38136
728	1.95062	1.41291
729	1.83783	1.4598
730	1.82775	1.47367
731	1.80124	1.34456
732	1.85075	1.49085
733	1.88873	1.36699
734	1.79233	1.4307
735	1.84966	1.38639
736	1.90201	1.42775
737	1.91645	1.42869
738	1.8357	1.34738
739	1.8753	1.44451
740	1.82828	1.36198
741	1.8448	1.38491
742	1.78777	1.34556
743	1.82596	1.35657
744	1.72053	1.31842
745	1.76135	1.47884
746	1.71193	1.50792
747	1.8056	1.39919
748	1.80604	1.3576
749	1.83238	1.49489
750	1.76222	1.48393
751	1.73844	1.44285
752	1.71084	1.52161
753	1.71524	1.45548
754	1.79605	1.28338
755	1.76402	1.36837
756	1.72621	1.42409
757	1.90169	1.30826
758	1.83619	1.45207
759	1.80646	1.38373
760	1.83371	1.3832
761	1.78257	1.3629
762	1.75717	1.41946
763	1.76002	1.44179
764	1.76594	1.38851
765	1.8321	1.39521
766	1.81136	1.39654
767	1.75233	1.45404
768	1.80743	1.42631
769	1.73732	1.35136
770	1.8932	1.37067
771	1.86806	1.33621
772	1.85524	1.413
773	1.83868	1.32936
774	1.85322	1.46675
775	1.72367	1.35859
776	1.83978	1.37414
777	1.83104	1.3166
778	1.77684	1.3037
779	1.86487	1.29028
780	1.80882	1.3236
781	1.76068	1.38633
782	1.85684	1.33599
783	1.82202	1.37469
784	1.81705	1.33039
785	1.86984	1.37514
786	1.81406	1.43683
787	1.80666	1.42273
788	1.7439	1.34223
789	1.84746	1.40313
790	1.90816	1.31513
791	1.84387	1.33929
792	1.82208	1.25963
793	1.79425	1.32166
794	1.69408	1.28353
795	1.64955	1.23555
796	1.75798	1.27562
797	1.78397	1.26486
798	1.80506	1.31785
799	1.87319	1.36378
800	1.82274	1.34748
801	1.78531	1.3118
802	1.83154	1.28815
803	1.68513	1.30058
804	1.80789	1.34248
805	1.69012	1.35079
806	1.74966	1.38531
807	1.82736	1.37077
808	1.84419	1.3228
809	1.79532	1.39667
810	1.84588	1.38903
811	1.81862	1.3288
812	1.84481	1.37638
813	1.76535	1.32742
814	1.80621	1.27971
815	1.82654	1.28332
816	1.82094	1.23596
817	1.82779	1.26827
818	1.83147	1.33252
819	1.81063	1.41856
820	1.71078	1.5665
821	1.80991	1.39667
822	1.84788	1.29903
823	1.79645	1.38852
824	1.8511	1.42519
825	1.77654	1.47355
826	1.83124	1.38942
827	1.8751	1.335
828	1.86891	1.34945
829	1.83909	1.35605
830	1.88709	1.35425
831	1.81243	1.4326
832	1.79879	1.30926
833	1.72833	1.39818
834	1.72199	1.35335
835	1.75356	1.34134
836	1.66793	1.38466
837	1.6969	1.33298
838	1.65465	1.30815
839	1.78979	1.36978
840	1.79354	1.37061
841	1.73349	1.33614
842	1.71199	1.29831
843	1.66925	1.25053
844	1.672	1.32416
845	1.78823	1.31721
846	1.7396	1.29431
847	1.71836	1.29789
848	1.737	1.27394
849	1.75779	1.32187
850	1.81766	1.35288
851	1.7691	1.40715
852	1.73993	1.36663
853	1.74171	1.33351
854	1.79499	1.34146
855	1.70578	1.45735
856	1.76338	1.45806
857	1.84364	1.34161
858	1.75526	1.40372
859	1.77495	1.36137
860	1.83245	1.34788
861	1.72779	1.37505
862	1.68182	1.47878
863	1.7033	1.41923
864	1.68386	1.35781
865	1.57504	1.31059
866	1.71569	1.32206
867	1.7918	1.3472
868	1.81065	1.31637
869	1.65505	1.36246
870	1.69825	1.36915
871	1.65058	1.33221
872	1.77145	1.39936
873	1.68981	1.32719
874	1.73119	1.25899
875	1.71419	1.33168
876	1.65312	1.28897
877	1.76722	1.32374
878	1.76069	1.27406
879	1.71466	1.33436
880	1.78339	1.29314
881	1.78077	1.33344
882	1.74469	1.28968
883	1.64818	1.23539
884	1.67961	1.29772
885	1.73424	1.22675
886	1.69827	1.26828
887	1.67344	1.32775
888	1.75627	1.2776
889	1.75307	1.2701
890	1.8046	1.29398
891	1.73274	1.2427
892	1.87915	1.27334
893	1.84066	1.35063
894	1.88657	1.33942
895	1.82762	1.33609
896	1.83117	1.35478
897	1.8384	1.3901
898	1.78595	1.44906
899	1.78457	1.4085
900	1.86222	1.41062
901	1.83387	1.55033
902	1.8088	1.3937
903	1.78264	1.467
904	1.80144	1.44225
905	1.83277	1.36268
906	1.76463	1.32499
907	1.83199	1.42335
908	1.85136	1.33475
909	1.78275	1.29352
910	1.85463	1.33437
911	1.77284	1.31433
912	1.81822	1.32957
913	1.80307	1.33846
914	1.82069	1.32506
915	1.81431	1.34394
916	1.79012	1.29903
917	1.8748	1.32749
918	1.68615	1.30474
919	1.67893	1.30207
920	1.79292	1.2894
921	1.71373	1.30276
922	1.70553	1.21542
923	1.74801	1.28715
924	1.82565	1.28276
925	1.78002	1.36962
926	1.7804	1.22055
927	1.7295	1.15635
928	1.72513	1.28177
929	1.77073	1.23418
930	1.74188	1.24389
931	1.92887	1.22238
932	1.78932	1.28346
933	1.80234	1.21193
934	1.81961	1.18446
935	1.79965	1.20701
936	1.77829	1.18076
937	1.84194	1.22123
938	1.81879	1.23862
939	1.76472	1.33274
940	1.85415	1.27206
941	1.80817	1.31096
942	1.73078	1.33829
943	1.75231	1.25727
944	1.76189	1.33441
945	1.68355	1.32142
946	1.7279	1.29274
947	1.71425	1.28814
948	1.75154	1.32602
949	1.78937	1.35114
950	1.84701	1.36824
951	1.8841	1.38577
952	1.71867	1.3655
953	1.86512	1.31741
954	1.9007	1.32586
955	1.78098	1.31693
956	1.80395	1.30713
957	1.88054	1.38939
958	1.75738	1.3631
959	1.79607	1.36331
960	1.79679	1.29782
961	1.79773	1.25557
962	1.74059	1.26291
963	1.65733	1.25129
964	1.77994	1.35345
965	1.74394	1.26741
966	1.78819	1.3519
967	1.74161	1.2692
968	1.76246	1.3108
969	1.80648	1.31418
970	1.75672	1.25143
971	1.79659	1.28524
972	1.72971	1.27045
973	1.76208	1.30678
974	1.73474	1.27601
975	1.71536	1.33262
976	1.734	1.31333
977	1.69802	1.37365
978	1.65334	1.33237
979	1.6432	1.36538
980	1.65936	1.25342
981	1.66584	1.33711
982	1.76544	1.30788
983	1.75098	1.36101
984	1.67657	1.357
985	1.72569	1.3504
986	1.72875	1.3693
987	1.69851	1.31859
988	1.72872	1.31943
989	1.86261	1.38157
990	1.73502	1.35066
991	1.83003	1.35765
992	1.7399	1.37847
993	1.72172	1.36211
994	1.72504	1.35298
995	1.7407	1.36837
996	1.80934	1.43708
997	1.70219	1.41609
998	1.67392	1.37094
999	1.75276	1.32945
1000	1.82598	1.41926
1001	1.72262	1.36876
1002	1.65614	1.35807
1003	1.65849	1.37139
1004	1.71027	1.35313
1005	1.70693	1.40774
1006	1.69173	1.37299
1007	1.77042	1.33446
1008	1.75183	1.30124
1009	1.78334	1.3057
1010	1.70364	1.3227
1011	1.73046	1.34151
1012	1.81401	1.42633
1013	1.79472	1.31753
1014	1.73543	1.45205
1015	1.61114	1.47646
1016	1.69585	1.32929
1017	1.67961	1.36624
1018	1.67926	1.28205
1019	1.74588	1.33781
1020	1.73348	1.31828
1021	1.74226	1.36065
1022	1.69855	1.42603
1023	1.72603	1.37127
1024	1.7787	1.36785
1025	1.77627	1.30731
1026	1.78306	1.34618
1027	1.70433	1.36487
1028	1.74274	1.37384
1029	1.67354	1.34756
1030	1.7535	1.30731
1031	1.72129	1.31893
1032	1.75677	1.36644
1033	1.71917	1.29645
1034	1.665	1.33595
1035	1.68806	1.37168
1036	1.67058	1.33086
1037	1.6716	1.32236
1038	1.75399	1.32771
1039	1.76213	1.30256
1040	1.74141	1.24542
1041	1.67994	1.34055
1042	1.76863	1.28142
1043	1.72533	1.29406
1044	1.82375	1.20687
1045	1.80358	1.3449
1046	1.76839	1.28266
1047	1.71066	1.40275
1048	1.81874	1.40533
1049	1.74192	1.38709
1050	1.66375	1.25498
1051	1.75275	1.26478
1052	1.72225	1.22269
1053	1.75611	1.30803
1054	1.72661	1.29183
1055	1.71166	1.37669
1056	1.73523	1.27898
1057	1.71909	1.34086
1058	1.75585	1.32474
1059	1.84091	1.3475
1060	1.81569	1.30862
1061	1.79223	1.28896
1062	1.77238	1.2949
1063	1.73395	1.39822
1064	1.7707	1.34537
1065	1.83011	1.30235
1066	1.7135	1.34021
1067	1.78429	1.34262
1068	1.86053	1.34672
1069	1.88004	1.30073
1070	1.91511	1.27643
1071	1.88626	1.30989
1072	1.95086	1.31606
1073	1.93638	1.3282
1074	1.93599	1.32249
1075	1.79983	1.35185
1076	1.86106	1.21192
1077	1.75361	1.22769
1078	1.77868	1.30489
1079	1.8806	1.26867
1080	1.79346	1.22863
1081	1.8603	1.18692
1082	1.75709	1.21192
1083	1.82682	1.15215
1084	1.84072	1.21521
1085	1.79472	1.20586
1086	1.85557	1.30903
1087	1.76679	1.24401
1088	1.70639	1.32808
1089	1.76205	1.37085
1090	1.81302	1.2788
1091	1.81133	1.26721
1092	1.82344	1.3395
1093	1.88742	1.32826
1094	1.81067	1.20198
1095	1.81022	1.25697
1096	1.89303	1.3562
1097	1.84027	1.37175
1098	1.86939	1.34628
1099	1.79723	1.29137
1100	1.75366	1.31269
1101	1.8407	1.37662
1102	1.8609	1.28676
1103	1.83944	1.23101
1104	1.82868	1.27711
1105	1.72895	1.32278
1106	1.85752	1.29023
1107	1.8771	1.29201
1108	1.87202	1.34855
1109	1.79996	1.38014
1110	1.86117	1.35398
1111	1.75532	1.30399
1112	1.82951	1.23741
1113	1.89376	1.39079
1114	1.91162	1.44517
1115	1.86924	1.3593
1116	1.88894	1.45246
1117	1.87204	1.44496
1118	1.89497	1.50693
1119	1.86032	1.38545
1120	1.90331	1.287
1121	1.80521	1.36584
1122	1.73899	1.32749
1123	1.74063	1.34774
1124	1.85286	1.26451
1125	1.76669	1.27486
1126	1.78514	1.33212
1127	1.73859	1.20983
1128	1.83872	1.27157
1129	1.92229	1.26641
1130	1.93306	1.34022
1131	1.8951	1.34778
1132	1.96471	1.4022
1133	1.95168	1.3028
1134	1.95045	1.27243
1135	1.90961	1.35929
1136	1.93192	1.42212
1137	1.87323	1.34031
1138	1.91839	1.37115
1139	1.83995	1.35186
1140	1.8887	1.35395
1141	2.00271	1.40489
1142	2.01275	1.39684
1143	2.03773	1.31345
1144	1.95548	1.33711
1145	1.92374	1.38277
1146	1.87242	1.36836
1147	1.91516	1.34771
1148	1.97585	1.44005
1149	1.83603	1.43339
1150	2.0024	1.34947
1151	1.9762	1.36363
1152	1.98761	1.47109
1153	1.95913	1.3382
1154	1.94596	1.44841
1155	1.97766	1.46395
1156	1.86441	1.48774
1157	1.83686	1.349
1158	1.9075	1.49174
1159	1.90659	1.4451
1160	2.0113	1.44092
1161	1.97102	1.43646
1162	1.99375	1.3902
1163	2.10198	1.35019
1164	1.8916	1.30771
1165	1.86847	1.37216
1166	1.94489	1.40477
1167	1.94315	1.37468
1168	1.95257	1.37791
1169	1.90794	1.36785
1170	1.88623	1.32301
1171	1.91776	1.36405
1172	1.95497	1.43626
1173	1.86062	1.31008
1174	1.81627	1.32687
1175	1.83918	1.30531
1176	1.84104	1.30189
1177	1.8169	1.31797
1178	1.81124	1.35934
1179	1.79919	1.28091
1180	1.90047	1.41147
1181	1.85337	1.45671
1182	1.8785	1.48018
1183	1.94258	1.36954
1184	1.89633	1.43612
1185	1.95605	1.41254
1186	1.94232	1.46026
1187	1.95523	1.28133
1188	1.91642	1.3139
1189	1.8832	1.31563
1190	1.89744	1.40812
1191	1.88833	1.37528
1192	1.92742	1.30444
1193	1.87802	1.34558
1194	1.91501	1.42747
1195	1.87532	1.46181
1196	1.88606	1.42137
1197	1.85509	1.51451
1198	1.88654	1.28542
1199	1.7575	1.29045
1200	1.78948	1.37863
1201	1.87763	1.31966
1202	1.86765	1.42828
1203	1.78635	1.43409
1204	1.85415	1.45414
1205	1.85192	1.34677
1206	1.82696	1.37035
1207	1.88194	1.54382
1208	1.83484	1.41011
1209	1.79838	1.38873
1210	1.82516	1.35157
1211	1.87952	1.3768
1212	1.86507	1.38372
1213	1.881	1.49065
1214	1.87627	1.4521
1215	1.86442	1.53845
1216	1.8818	1.49294
1217	1.89111	1.46453
1218	1.85191	1.49299
1219	1.8272	1.42718
1220	1.86073	1.4452
1221	1.87583	1.43519
1222	1.79861	1.43959
1223	1.86117	1.38825
1224	1.86746	1.47882
1225	1.89845	1.37746
1226	1.85742	1.53342
1227	1.84727	1.48221
1228	1.8745	1.52162
1229	1.87995	1.54952
1230	1.83061	1.50931
1231	1.87481	1.45917
1232	1.91422	1.49923
1233	1.83559	1.53688
1234	1.86516	1.4016
1235	1.99797	1.43842
1236	1.90317	1.41739
1237	1.93982	1.42346
1238	1.87335	1.3738
1239	1.839	1.33359
1240	1.81141	1.45306
1241	1.87172	1.40595
1242	1.74587	1.41165
1243	1.87452	1.44108
1244	1.77975	1.41453
1245	1.74744	1.37499
1246	1.836	1.3969
1247	1.8024	1.45169
1248	1.84767	1.51073
1249	1.89894	1.45098
1250	1.90671	1.43585
1251	1.92794	1.4896
1252	1.98487	1.39365
1253	1.93157	1.28581
1254	1.9702	1.41641
1255	1.87998	1.39546
1256	1.92641	1.35554
1257	1.88015	1.38988
1258	1.89402	1.37639
1259	1.88825	1.42834
1260	1.96956	1.30005
1261	1.90216	1.40274
1262	1.88623	1.47979
1263	1.88044	1.30831
1264	1.88067	1.4538
1265	1.8042	1.45364
1266	1.92005	1.41527
1267	1.86772	1.40878
1268	1.83009	1.47114
1269	1.87481	1.46099
1270	1.86355	1.40733
1271	1.80155	1.51499
1272	1.73838	1.41665
1273	1.82226	1.42341
1274	1.75538	1.46136
1275	1.82638	1.40204
1276	1.79014	1.38901
1277	1.85174	1.38341
1278	1.79668	1.46438
1279	1.8361	1.34418
1280	1.79176	1.38237
1281	1.80949	1.37952
1282	1.8407	1.38049
1283	1.81818	1.34929
1284	1.80994	1.35678
1285	1.96071	1.39848
1286	1.85908	1.42545
1287	1.77425	1.48579
1288	1.85843	1.42091
1289	1.81622	1.36111
1290	1.78286	1.50237
1291	1.85209	1.36135
1292	1.81023	1.48197
1293	1.83279	1.41188
1294	1.97562	1.40153
1295	1.83151	1.36702
1296	1.81968	1.31948
1297	1.80876	1.49919
1298	1.91748	1.36559
1299	1.86311	1.38323
1300	1.80589	1.44949
1301	1.88511	1.34856
1302	1.86819	1.45954
1303	1.82587	1.50422
1304	1.85618	1.51503
1305	1.88513	1.45062
1306	1.88819	1.4023
1307	1.86404	1.41416
1308	1.82324	1.47848
1309	1.8933	1.50417
1310	1.79189	1.3799
1311	1.87062	1.42181
1312	1.85933	1.38184
1313	1.93531	1.4072
1314	1.91821	1.37715
1315	1.92426	1.44041
1316	1.96784	1.43414
1317	1.93033	1.47674
1318	1.89297	1.47284
1319	1.97004	1.38552
1320	1.88586	1.3415
1321	1.8923	1.4006
1322	1.83276	1.33655
1323	1.91753	1.37665
1324	1.85726	1.41419
1325	1.93689	1.33315
1326	1.90013	1.3662
1327	1.88208	1.30294
1328	1.84652	1.32521
1329	1.85049	1.2677
1330	1.82292	1.38072
1331	1.835	1.36617
1332	1.80281	1.39976
1333	1.85679	1.42093
1334	1.83637	1.29908
1335	1.88022	1.26972
1336	1.83978	1.25079
1337	1.87238	1.36137
1338	1.81042	1.33536
1339	1.87131	1.23603
1340	1.87882	1.37116
1341	1.96279	1.32394
1342	1.91104	1.29696
1343	1.88952	1.31372
1344	1.92076	1.27576
1345	1.81475	1.33923
1346	1.92992	1.34655
1347	1.81487	1.29269
1348	1.93477	1.2813
1349	1.82511	1.40762
1350	1.8664	1.34552
1351	1.77917	1.40329
1352	1.87815	1.39886
1353	1.86141	1.36698
1354	1.89813	1.34479
1355	1.8614	1.34553
1356	1.88663	1.40148
1357	1.90007	1.39023
1358	1.86236	1.34531
1359	1.89326	1.36768
1360	1.91692	1.36954
1361	1.82714	1.36377
1362	1.86618	1.3897
1363	1.90831	1.41403
1364	1.84654	1.36982
1365	1.85228	1.36569
1366	1.92429	1.3211
1367	1.83491	1.42437
1368	1.81926	1.42884
1369	1.90199	1.34203
1370	1.90831	1.34791
1371	1.80454	1.37778
1372	1.81088	1.34887
1373	1.85757	1.39536
1374	1.82754	1.40724
1375	1.79231	1.42706
1376	1.88068	1.42622
1377	1.84894	1.3647
1378	1.886	1.50138
1379	1.89218	1.46924
1380	1.91349	1.45472
1381	1.87293	1.43096
1382	1.77928	1.43057
1383	1.88234	1.43669
1384	1.79819	1.35301
1385	1.8547	1.37428
1386	1.84607	1.38747
1387	1.8764	1.42262
1388	1.85293	1.36724
1389	1.83512	1.29252
1390	1.87216	1.34949
1391	1.85308	1.27486
1392	1.8828	1.31766
1393	1.85245	1.30824
1394	1.86357	1.37921
1395	1.77223	1.34352
1396	1.8779	1.51384
1397	1.84218	1.39889
1398	1.83433	1.31877
1399	1.83221	1.38129
1400	1.7574	1.4321
1401	1.99868	1.4186
1402	1.96728	1.44015
1403	1.89631	1.38336
1404	1.84268	1.44678
1405	1.79901	1.42274
1406	1.84372	1.4034
1407	1.88989	1.40707
1408	1.85999	1.43519
1409	1.95258	1.45989
1410	1.87949	1.54082
1411	1.95641	1.37917
1412	1.95099	1.4234
1413	2.05676	1.39342
1414	1.9019	1.47761
1415	1.84107	1.46019
1416	1.82609	1.46628
1417	1.93997	1.30548
1418	1.94045	1.41813
1419	1.90941	1.40453
1420	1.93892	1.4233
1421	1.87382	1.46412
1422	2.00364	1.36115
1423	2.01662	1.42501
1424	2.11403	1.50375
1425	1.96215	1.5359
1426	2.04557	1.49238
1427	2.01968	1.4006
1428	2.06063	1.38737
1429	2.01993	1.40153
1430	2.06769	1.39793
1431	2.13866	1.41499
1432	2.06232	1.42291
1433	2.08527	1.41087
1434	1.97037	1.49393
1435	2.02763	1.42182
1436	2.03494	1.38164
1437	1.9248	1.44024
1438	1.99824	1.32331
1439	1.9702	1.39516
1440	1.96821	1.39802
1441	2.04634	1.39863
1442	2.00848	1.43195
1443	1.95732	1.40914
1444	1.95314	1.55561
1445	1.92996	1.59737
1446	1.8685	1.46493
1447	1.9834	1.51744
1448	1.85022	1.43805
1449	1.85858	1.38256
1450	1.92776	1.40725
1451	1.9171	1.41067
1452	1.92068	1.52718
1453	2.05303	1.44667
1454	2.09016	1.48045
1455	2.09487	1.43592
1456	2.02156	1.45902
1457	1.98469	1.54816
1458	2.00716	1.49278
1459	2.02008	1.52621
1460	1.89389	1.41285
1461	2.02039	1.41933
1462	1.98612	1.39718
1463	1.95058	1.46201
1464	1.95958	1.31119
1465	1.8123	1.35227
1466	1.91962	1.36088
1467	1.93927	1.35099
1468	1.99606	1.33989
1469	1.85042	1.37588
1470	1.92069	1.40771
1471	1.88082	1.35981
1472	1.88722	1.40113
1473	1.89035	1.42359
1474	1.82217	1.41417
1475	1.8889	1.46349
1476	1.87817	1.43797
1477	1.8665	1.40231
1478	1.93773	1.47655
1479	1.91692	1.41547
1480	1.96011	1.57235
1481	1.99783	1.55516
1482	1.98425	1.47495
1483	1.99155	1.45902
1484	1.96053	1.57797
1485	1.9896	1.54898
1486	1.94586	1.5878
1487	1.92326	1.5129
1488	1.91492	1.5572
1489	1.95179	1.51572
1490	1.92539	1.54478
1491	1.9254	1.68962
1492	1.99928	1.62124
1493	1.91089	1.5558
1494	1.93576	1.63183
1495	1.92372	1.55903
1496	1.98953	1.67237
1497	1.99271	1.5932
1498	2.12684	1.56663
1499	2.0903	1.46865
1500	2.14744	1.52137
1501	2.08391	1.43518
1502	2.03626	1.50298
1503	2.03476	1.53701
1504	1.98042	1.43432
1505	1.95275	1.53606
1506	2.07835	1.43585
1507	2.01148	1.5107
1508	2.16665	1.5805
1509	2.07269	1.57461
1510	2.01669	1.50154
1511	1.93797	1.5022
1512	1.9489	1.44308
1513	1.95181	1.43156
1514	1.95047	1.4736
1515	1.96809	1.47073
1516	2.00015	1.43461
1517	1.96716	1.55836
1518	1.93563	1.52576
1519	1.95163	1.47671
1520	1.94198	1.45908
1521	2.00717	1.52261
1522	2.0073	1.47724
1523	2.03673	1.45903
1524	1.98705	1.52544
1525	2.04729	1.49331
1526	2.05368	1.49077
1527	2.01384	1.48145
1528	2.07951	1.50602
1529	2.20528	1.55131
1530	2.08035	1.50566
1531	2.20741	1.47232
1532	2.13991	1.49721
1533	2.1058	1.56034
1534	2.05535	1.62191
1535	2.06639	1.51404
1536	1.98045	1.64523
1537	1.95174	1.57437
1538	2.02702	1.58108
1539	2.01854	1.55652
1540	2.07887	1.54994
1541	2.11545	1.55576
1542	1.96297	1.66299
1543	1.99263	1.64138
1544	2.03157	1.58467
1545	1.92735	1.60297
1546	1.97235	1.57641
1547	2.04229	1.54667
1548	2.05136	1.53645
1549	1.96777	1.49188
1550	1.90822	1.56986
1551	1.94999	1.7103
1552	1.90278	1.53398
1553	1.96363	1.40492
1554	2.04706	1.48832
1555	2.02283	1.39754
1556	2.04125	1.46701
1557	2.09003	1.41627
1558	2.01818	1.31074
1559	1.92914	1.46005
1560	2.04345	1.48737
1561	2.09728	1.50684
1562	2.02874	1.43783
1563	2.12632	1.47416
1564	2.08345	1.43769
1565	1.9925	1.47031
1566	2.10967	1.46942
1567	2.05103	1.5277
1568	2.05129	1.54905
1569	2.06698	1.41436
1570	1.9933	1.45483
1571	2.03956	1.43641
1572	1.98122	1.44166
1573	2.0328	1.51359
1574	2.07944	1.41425
1575	1.99609	1.4253
1576	1.9713	1.48166
1577	1.98388	1.49639
1578	2.1292	1.36933
1579	2.10742	1.47284
1580	2.18456	1.45203
1581	2.14809	1.45015
1582	2.16105	1.55586
1583	2.19714	1.50055
1584	2.12165	1.53298
1585	2.03084	1.59913
1586	2.04275	1.50556
1587	2.06561	1.52311
1588	2.12834	1.54147
1589	2.20193	1.54561
1590	1.9683	1.50967
1591	2.02279	1.60444
1592	1.99912	1.5962
1593	2.04666	1.6593
1594	2.08935	1.69552
1595	2.09582	1.57079
1596	2.10907	1.61405
1597	2.05521	1.66834
1598	2.15462	1.5534
1599	2.07274	1.51249
1600	2.195	1.54952
1601	2.16698	1.71749
1602	2.16174	1.63297
1603	2.06149	1.68
1604	2.07466	1.68948
1605	2.09095	1.64225
1606	1.98458	1.63613
1607	2.04965	1.57695
1608	1.94803	1.54178
1609	2.02318	1.59
1610	1.98427	1.65684
1611	1.97791	1.55061
1612	1.91504	1.54141
1613	1.91756	1.46339
1614	1.95992	1.4944
1615	2.06923	1.57245
1616	2.06667	1.42375
1617	2.01454	1.52318
1618	2.03836	1.44131
1619	2.04788	1.48317
1620	2.06049	1.55982
1621	1.98686	1.52675
1622	2.04063	1.51023
1623	2.0854	1.53813
1624	1.98521	1.48278
1625	2.01443	1.51074
1626	2.02866	1.45039
1627	2.00972	1.494
1628	2.03353	1.47734
1629	2.13946	1.44059
1630	1.97422	1.50774
1631	2.18069	1.49702
1632	2.10253	1.52966
1633	2.08938	1.55933
1634	2.04709	1.49966
1635	2.08649	1.50809
1636	2.0012	1.49194
1637	2.06864	1.42655
1638	2.03871	1.44909
1639	2.06648	1.63199
1640	2.06719	1.72836
1641	2.00272	1.6395
1642	2.02175	1.62084
1643	2.00079	1.66796
1644	2.01105	1.53792
1645	1.99773	1.55578
1646	2.08756	1.53647
1647	2.17774	1.52927
1648	2.22025	1.63969
1649	2.12319	1.63408
1650	2.06428	1.67261
1651	2.07687	1.64225
1652	2.06118	1.60009
1653	2.04655	1.5868
1654	2.1439	1.6239
1655	2.12846	1.57873
1656	2.14181	1.56927
1657	2.14796	1.60636
1658	2.10074	1.53304
1659	2.07406	1.6104
1660	2.09063	1.59156
1661	2.17682	1.52436
1662	2.12096	1.55869
1663	2.10189	1.66031
1664	2.09057	1.55454
1665	2.13539	1.58064
1666	2.14862	1.45073
1667	2.13291	1.51582
1668	2.05024	1.55309
1669	2.02888	1.43786
1670	2.06282	1.52731
1671	2.01636	1.47347
1672	1.86248	1.5227
1673	1.9645	1.43747
1674	2.00016	1.49542
1675	2.0599	1.55846
1676	1.94091	1.52065
1677	1.94912	1.51876
1678	2.06813	1.54632
1679	1.9913	1.52334
1680	1.91916	1.47304
1681	2.06615	1.55783
1682	2.0164	1.56933
1683	1.95637	1.52034
1684	1.96571	1.57185
1685	2.07869	1.58453
1686	2.15666	1.48826
1687	2.05502	1.52319
1688	1.99809	1.52809
1689	2.05802	1.53139
1690	2.05434	1.54907
1691	2.06732	1.4606
1692	1.98696	1.49134
1693	2.08698	1.48738
1694	2.0964	1.52689
1695	2.09976	1.45264
1696	2.1353	1.53648
1697	2.09222	1.47832
1698	2.14898	1.50251
1699	2.04004	1.45814
1700	2.10823	1.4603
1701	2.10909	1.49164
1702	2.05834	1.55566
1703	2.14877	1.551
1704	2.06865	1.61113
1705	2.09826	1.50847
1706	2.08163	1.56947
1707	2.13389	1.50067
1708	2.10533	1.55291
1709	1.96637	1.58921
1710	2.05741	1.55482
1711	2.10425	1.53124
1712	2.07762	1.48813
1713	2.11264	1.57034
1714	2.05776	1.56194
1715	1.91517	1.44593
1716	1.9924	1.46674
1717	2.01665	1.41208
1718	2.068	1.42584
1719	2.00459	1.4722
1720	2.05075	1.51825
1721	2.03889	1.52031
1722	2.09619	1.55853
1723	2.1484	1.58124
1724	2.13902	1.5535
1725	2.11725	1.56454
1726	2.10246	1.63634
1727	2.08575	1.59677
1728	2.0249	1.59564
1729	2.05142	1.54508
1730	2.16282	1.55762
1731	2.06053	1.47406
1732	2.07356	1.52984
1733	2.00723	1.50532
1734	1.99694	1.55792
1735	1.98488	1.47396
1736	2.04345	1.54571
1737	2.08039	1.44575
1738	2.01183	1.48627
1739	2.05132	1.41585
1740	2.04466	1.51768
1741	1.98928	1.52597
1742	2.04826	1.44701
1743	2.02562	1.54212
1744	1.98197	1.44368
1745	1.94161	1.50676
1746	1.95878	1.54185
1747	1.9773	1.46403
1748	2.01005	1.51323
1749	2.02785	1.49919
1750	2.00502	1.52501
1751	1.98302	1.53811
1752	1.99449	1.62742
1753	2.01218	1.51518
1754	1.91147	1.55077
1755	1.87872	1.57376
1756	1.87578	1.6011
1757	1.84898	1.50374
1758	1.9137	1.52821
1759	1.86316	1.50531
1760	1.88779	1.60412
1761	1.84602	1.61946
1762	1.89813	1.56119
1763	1.84222	1.52008
1764	1.80853	1.55109
1765	1.87897	1.59683
1766	1.87623	1.57519
1767	1.90675	1.54841
1768	1.88364	1.44788
1769	1.86664	1.57741
1770	1.97081	1.56639
1771	2.04326	1.56623
1772	1.9515	1.61891
1773	1.83547	1.59499
1774	1.87745	1.60529
1775	1.8946	1.561
1776	1.87807	1.58272
1777	1.83883	1.54604
1778	1.89134	1.46748
1779	2.00496	1.58128
1780	2.0464	1.48741
1781	1.98558	1.50886
1782	1.94877	1.56476
1783	2.00441	1.55163
1784	1.99303	1.54773
1785	2.00577	1.55746
1786	1.83349	1.5571
1787	1.88043	1.58739
1788	1.95425	1.6378
1789	1.94457	1.63237
1790	1.89081	1.48748
1791	1.83868	1.56302
1792	1.81514	1.59
1793	1.96793	1.5345
1794	1.96409	1.67227
1795	1.93945	1.60434
1796	1.87263	1.61746
1797	1.8459	1.63569
1798	1.93845	1.62518
1799	1.9714	1.5053
1800	2.02644	1.51012
1801	2.08246	1.57497
1802	2.01501	1.55934
1803	1.98656	1.57832
1804	1.98333	1.53663
1805	2.05535	1.63151
1806	2.07141	1.47637
1807	2.06289	1.50329
1808	2.05402	1.49777
1809	2.01991	1.52668
1810	2.00496	1.57353
1811	1.99763	1.48166
1812	1.96049	1.54306
1813	1.96528	1.52971
1814	1.92361	1.48377
1815	1.94287	1.52348
1816	1.99464	1.44908
1817	1.98467	1.46321
1818	1.95247	1.55638
1819	2.0616	1.50488
1820	1.93563	1.4754
1821	1.92727	1.55002
1822	1.94139	1.56973
1823	1.96774	1.55699
1824	1.98006	1.50595
1825	1.96618	1.48489
1826	1.95223	1.42278
1827	1.96419	1.43495
1828	1.91144	1.39338
1829	1.91059	1.50891
1830	1.94793	1.4432
1831	1.95272	1.59455
1832	1.95921	1.48154
1833	1.89356	1.49713
1834	2.04962	1.55579
1835	1.87495	1.57116
1836	1.89922	1.5209
1837	1.93266	1.51428
1838	1.96257	1.58145
1839	1.95905	1.46383
1840	1.92964	1.54345
1841	1.93377	1.53139
1842	2.02248	1.57175
1843	1.96995	1.54413
1844	2.05745	1.5796
1845	1.87379	1.51066
1846	1.90747	1.50146
1847	1.9312	1.45995
1848	2.06161	1.45705
1849	1.97063	1.43896
1850	1.97081	1.45128
1851	2.04581	1.47179
1852	1.99275	1.46393
1853	2.11646	1.45269
1854	2.0483	1.40618
1855	2.10961	1.41199
1856	2.01477	1.44153
1857	2.0396	1.48005
1858	2.04692	1.5126
1859	2.15106	1.55915
1860	2.12774	1.54778
1861	2.02281	1.63154
1862	2.09867	1.55441
1863	1.93376	1.56065
1864	2.09477	1.60146
1865	2.10355	1.60707
1866	1.9972	1.55361
1867	1.93818	1.53097
1868	2.01114	1.59343
1869	2.12712	1.71788
1870	1.95074	1.67437
1871	2.0206	1.68163
1872	2.02988	1.61358
1873	2.00411	1.65866
1874	1.96434	1.62976
1875	1.99994	1.74003
1876	1.98251	1.61041
1877	1.99273	1.62845
1878	1.96532	1.66631
1879	1.93488	1.61116
1880	1.94927	1.74593
1881	1.96552	1.70223
1882	1.90605	1.64754
1883	1.97735	1.72696
1884	1.90367	1.65367
1885	1.95104	1.62245
1886	1.86701	1.64851
1887	1.92365	1.63088
1888	1.84089	1.5947
1889	1.86202	1.67301
1890	1.84658	1.62835
1891	1.79041	1.61354
1892	1.84618	1.6447
1893	1.8933	1.54381
1894	1.94286	1.60793
1895	1.90284	1.60909
1896	1.94281	1.59665
1897	1.99661	1.6363
1898	2.01201	1.64138
1899	1.93453	1.63805
1900	1.96936	1.62543
1901	1.90169	1.64594
1902	1.82009	1.60694
1903	1.8241	1.63322
1904	1.92429	1.64833
1905	1.94962	1.62031
1906	1.84775	1.59704
1907	1.95071	1.59074
1908	2.01446	1.61893
1909	1.93297	1.54321
1910	1.95796	1.62895
1911	1.91459	1.56482
1912	1.94704	1.54941
1913	1.87344	1.52818
1914	1.8969	1.57112
1915	1.96198	1.58077
1916	1.93649	1.74717
1917	1.82351	1.58066
1918	1.81831	1.53802
1919	1.84739	1.50742
1920	1.88215	1.59309
1921	1.9324	1.65072
1922	1.96353	1.55224
1923	1.81246	1.56161
1924	1.81188	1.65853
1925	1.95134	1.63746
1926	1.87411	1.62572
1927	1.88084	1.66401
1928	1.80542	1.66204
1929	1.82648	1.70334
1930	1.82871	1.66976
1931	1.83098	1.57771
1932	1.8906	1.62451
1933	1.91351	1.50284
1934	1.86932	1.53407
1935	1.97255	1.68114
1936	1.92987	1.5897
1937	1.81151	1.56567
1938	1.80196	1.58065
1939	1.81464	1.56811
1940	1.87709	1.68123
1941	1.84995	1.62872
1942	1.92483	1.66868
1943	1.99939	1.72723
1944	1.91923	1.62977
1945	1.91462	1.58961
1946	2.00392	1.632
1947	1.9433	1.58121
1948	1.94181	1.54357
1949	1.84919	1.55964
1950	1.85433	1.58315
1951	1.83585	1.51794
1952	1.88785	1.64312
1953	1.84604	1.64931
1954	1.90707	1.61171
1955	1.90133	1.69614
1956	1.90598	1.65357
1957	1.89183	1.62769
1958	1.9048	1.5218
1959	1.89487	1.66524
1960	1.84711	1.54292
1961	1.94248	1.52564
1962	1.83042	1.59481
1963	1.78577	1.51535
1964	1.79613	1.47829
1965	1.82902	1.56735
1966	1.81512	1.59113
1967	1.86473	1.5882
1968	1.84819	1.52095
1969	1.82435	1.55768
1970	1.8407	1.59883
1971	1.81933	1.55324
1972	1.804	1.49879
1973	1.82168	1.52555
1974	1.75743	1.5607
1975	1.73488	1.53432
1976	1.8041	1.54089
1977	1.76184	1.56337
1978	1.77823	1.51713
1979	1.77013	1.53338
1980	1.73808	1.51789
1981	1.76004	1.51703
1982	1.77111	1.45657
1983	1.86537	1.62485
1984	1.81106	1.57406
1985	1.82279	1.60191
1986	1.92127	1.46612
1987	1.87093	1.58787
1988	1.85025	1.5297
1989	1.85747	1.49548
1990	1.92849	1.48151
1991	1.9154	1.46086
1992	1.81494	1.45134
1993	1.71738	1.46287
1994	1.79347	1.47671
1995	1.74473	1.50248
1996	1.81238	1.55804
[truncated: 4 more rows]

## Sheet: Fig_5
Autodock VINA (GUT-DOCK) results
GCGR	GCGR ACTIVES				Values ranges of Autodock VINA scores:
id	CHEMBL id		Orthosteric site	Allosteric site	Min – Orthosteric site	Max – Orthosteric site	Min – Allosteric site	Max – Allosteric site
		Activity*	Autodock score	Autodock score
1	CHEMBL486634	0.014	-9.9	-8.5
2	CHEMBL1644183	0.044	-6.9	-7.5
3	CHEMBL1644180	0.047	-9.8	-6.7
4	CHEMBL3673123	0.06	-11.7	-8	-12.2	-6.9	-8.9	-6.1
5	CHEMBL1933348	0.078	-12.2	-8.8
6	CHEMBL3799802	0.1	-11.2	-8
7	CHEMBL1644178	0.17	-10	-6.1
8	CHEMBL1933354	4.53	-11.9	-8
9	CHEMBL1933361	16.4	-11.2	-8.9
10	CHEMBL1933358	19.1	-10.8	-6.6
GIPR
1	CHEMBL486634	0.014	-9.8	-6.9
2	CHEMBL1644183	0.044	-9	-6
3	CHEMBL1644180	0.047	-9.5	-6.4
4	CHEMBL3673123	0.06	-10	-6.4
5	CHEMBL1933348	0.078	-10.8	-7.3
6	CHEMBL3799802	0.1	-9.8	-7.4
7	CHEMBL1644178	0.17	-9.7	-5.3
8	CHEMBL1933354	4.53	-11.6	-6.7
9	CHEMBL1933361	16.4	-9.8	-7.3
10	CHEMBL1933358	19.1	-9.8	-6.2
GLP1R
1	CHEMBL486634	0.014	-8.4	-8.5
2	CHEMBL1644183	0.044	-7.3	-7.4
3	CHEMBL1644180	0.047	-9.3	-7.7
4	CHEMBL3673123	0.06	-9.7	-8.8
5	CHEMBL1933348	0.078	-9.8	-8.6
6	CHEMBL3799802	0.1	-10.1	-8.4
7	CHEMBL1644178	0.17	-9.3	-6
8	CHEMBL1933354	4.53	-9.8	-7.6
9	CHEMBL1933361	16.4	-8.8	-8.6
10	CHEMBL1933358	19.1	-8.5	-7.5
VIPR1
1	CHEMBL486634	0.014	-8.1	-6.8
2	CHEMBL1644183	0.044	-6.5	-7.3
3	CHEMBL1644180	0.047	-8.2	-7.1
4	CHEMBL3673123	0.06	-9.9	-7.2
5	CHEMBL1933348	0.078	-9.5	-8.2
6	CHEMBL3799802	0.1	-9.9	-6.5
7	CHEMBL1644178	0.17	-8.2	-5.9
8	CHEMBL1933354	4.53	-10.2	-7.3
9	CHEMBL1933361	16.4	-9.7	-8.3
10	CHEMBL1933358	19.1	-10	-6.8
PAC1R
1	CHEMBL486634	0.014	-8.4	-8.1
2	CHEMBL1644183	0.044	-6.6	-6.6
3	CHEMBL1644180	0.047	-8.1	-6.8
4	CHEMBL3673123	0.06	-9.2	-7.6
5	CHEMBL1933348	0.078	-9.8	-7.6
6	CHEMBL3799802	0.1	-8.9	-7.2
7	CHEMBL1644178	0.17	-8.2	-5.7
8	CHEMBL1933354	4.53	-9.2	-8.2
9	CHEMBL1933361	16.4	-9.1	-7.8
10	CHEMBL1933358	19.1	-8.6	-6.3
		* Here inhibition constant Kb [micromolar] was extracted from Pubchem, except CHEMBL486634 for which only IC50 was available.
Glide results
GCGR	GCGR ACTIVES				Values ranges of XP-GScores:
id	CHEMBL id		Orthosteric site	Allosteric site	Min – Orthosteric site	Max – Orthosteric site	Min – Allosteric site	Max – Allosteric site
		Activity*	XP-GScore	XP-GScore
1	CHEMBL486634	0.014	-10.468	-5.477
2	CHEMBL1644183	0.044	-9.228	-5.54
3	CHEMBL1644180	0.047	-9.346	-3.645
4	CHEMBL3673123	0.06	-10.668	-3.464	-10.668	-6.113	-5.54	-2.295
5	CHEMBL1933348	0.078	-6.113	-2.589
6	CHEMBL3799802	0.1	-10.107	-4.084
7	CHEMBL1644178	0.17	-7.299	-2.295
8	CHEMBL1933354	4.53	-8.917	-5.201
9	CHEMBL1933361	16.4	-8.919	-4.71
10	CHEMBL1933358	19.1	-7.565	-3.926
GIPR
1	CHEMBL486634	0.014	-6.023	-3.697
2	CHEMBL1644183	0.044	-5.825	-3.844
3	CHEMBL1644180	0.047	-4.973	-2.2
4	CHEMBL3673123	0.06	-4.049	-1.848
5	CHEMBL1933348	0.078	-4.56	-3.624
6	CHEMBL3799802	0.1	-4.765	-3.54
7	CHEMBL1644178	0.17	-3.548	-1.542
8	CHEMBL1933354	4.53	-5.059	-2.34
9	CHEMBL1933361	16.4	-5.25	-3.227
10	CHEMBL1933358	19.1	-5.135	-3.269
GLP1R
1	CHEMBL486634	0.014	-6.884	-5.204
2	CHEMBL1644183	0.044	-5.581	-4.408
3	CHEMBL1644180	0.047	-4.51	-3.122
4	CHEMBL3673123	0.06	-6.467	-3.664
5	CHEMBL1933348	0.078	-3.176	-1.511
6	CHEMBL3799802	0.1	-5.385	-3.35
7	CHEMBL1644178	0.17	-3.769	-2.273
8	CHEMBL1933354	4.53	-6.274	-5.406
9	CHEMBL1933361	16.4	-6.315	-5.091
10	CHEMBL1933358	19.1	-5.619	-5.84
VIPR1
1	CHEMBL486634	0.014	-7.16495	-4.42085
2	CHEMBL1644183	0.044	-4.65375	-3.26024
3	CHEMBL1644180	0.047	-5.1892	-2.48162
4	CHEMBL3673123	0.06	-5.82346	-2.94848
5	CHEMBL1933348	0.078	-3.90625	-0.386287
6	CHEMBL3799802	0.1	-5.1851	-0.496045
7	CHEMBL1644178	0.17	-4.25861	-2.39968
8	CHEMBL1933354	4.53	-7.17168	-4.64994
9	CHEMBL1933361	16.4	-6.78231	-4.80743
10	CHEMBL1933358	19.1	-3.7913	-4.49047
PAC1R
1	CHEMBL486634	0.014	-7.36076	-4.18217
2	CHEMBL1644183	0.044	-7.67866	-2.60197
3	CHEMBL1644180	0.047	-5.19389	-1.17073
4	CHEMBL3673123	0.06	-5.75401	-1.90631
5	CHEMBL1933348	0.078	-2.85449	-1.17467
6	CHEMBL3799802	0.1	-5.92244	-3.13635
7	CHEMBL1644178	0.17	-5.64816	-2.42022
8	CHEMBL1933354	4.53	-6.43049	-3.96339
9	CHEMBL1933361	16.4	-5.43665	-3.46679
10	CHEMBL1933358	19.1	-6.24135	-4.09323
		* Here inhibition constant Kb [micromolar] was extracted from Pubchem, except CHEMBL486634 for which only IC50 was available.
